# Supplementary material for: Serum proteomic test in advanced non-squamous non-small cell lung cancer treated in first line with standard chemotherapy
Source: Br J Cancer. 2016 Nov 29;116(1):36–43. doi: 10.1038/bjc.2016.387 (PMC5220151; doi:10.1038/bjc.2016.387)
Supplement: Supplementary Table 1 [file bjc2016387x1.xlsx]

## Sheet: Sheet1
SUPPLEMENTAL TABLE 1. Baseline Patient Characteristics by Chemotherapy Regimen
	Carbo/Pem (N=43)	Cis/Pem ( N=33)	p value
Age (years)
Range	57-80	44-69	<0.0001
Median	70	57
VeriStrat classification
Good, N (%)	28 (65)	22 (67)	1
Poor, N (%)	15 (35)	11 (33)
Gender
Male, N (%)	27 (63)	24 (73)	0.4619
Female, N (%)	16 (37)	9 (27)
Histology
Adenocarcinoma, N (%)	42 (98)	33 (100)	1
NOS, N (%)	1 (2)	0
Stage
IV	43 (100)	33 (100)	-
Smoking
Never Smoker, N (%)	4 (9)	3 (9)	0.3607
Former Smoker, N (%)	20 (47)	10 (30)
Smoker, N (%)	19 (44)	20 (61)
Prior Radiation Therapy
No, N (%)	42 (98)	30 (91)	0.3109
Yes, N (%)	1 (2)	3 (9)
Prior Surgery
No, N (%)	38 (88)	32 (97)	0.2249
Yes, N (%)	5 (12)	1 (3)
Maintenance
No, N (%)	28 (65)	16 (48)	0.1662
Yes, N (%)	15 (35)	17 (52)
ECOG PS
0, N (%)	11 (26)	9 (27)	1
1, N (%)	31 (72)	23 (70)
2, N (%)	1 (2)	1 (3)
KRAS Status
Wild Type, N (%)	17 (39.5)	14 (43)	0.9554
Mutation, N (%)	17 (39.5)	12 (36)
Unknown, N (%)	9 (21)	7 (21)
EGFR Status
Wild Type, N (%)	36 (84)	31 (94)	0.4414
Mutant, N (%)	2 (5)	0
Unknown, N (%)	5 (11)	2 (6)
ALK translocation
Negative, N (%)	33 (77)	21 (64)	0.2468
Positive, N (%)	0	1 (3)
Unknown, N (%)	10 (23)	11 (33)
Abbreviations:	Carbo, carboplatin; Cis, cisplatin; Pem, pemetrexed
